# Supplementary material for: Characteristics of responders to autologous bone marrow cell therapy for no-option critical limb ischemia
Source: Stem Cell Res Ther. 2016 Aug 17;7:116. doi: 10.1186/s13287-016-0379-z (PMC4987968; doi:10.1186/s13287-016-0379-z)
Supplement: Additional file 1: — Presents the dataset supporting the conclusions of this article. (XLSX 26 kb) [file 13287_2016_379_MOESM1_ESM.xlsx]

## Sheet: Values
PatiendID	Survival	LimbSalvage	AmputFreeSurvival	HealedLimbSalvage	HealedAmputFreeSurvival	ApplicationRoute	Sex	Age	ArterialHypertension	DiabetesMellitus	Hyperlipidemia	Cholesterol	Obesity	Smoking	Buerger	Creatinine	Rutherford	tcpO2	ABI	CD34	MNC	Leu	CRP	FBG	Pain	AtorvaDosage	Rutherford at 6M	Rutherford at 12M	tcpO2 at 6M	tcpO2 at 12M	ABI at 6M	ABI at 12M	Pain at 6M	Pain at 12M	QoL Base	QoL at 6M	QoL at 12M	Wound size base	Wound size at 6M	Wound size at 12M	sICAM-1	sICAM-3	sEselectin	sPselectin	sPECAM-1	VEGF
1	1	1	1	1	1	1	0	47	1	1	0	4.1	0	1	0	101	5	11	1.09	53.756	6.04	7.57	7.1	3.3	0	10	3	0	30	27	1.2	1.2	0	0	50	70	70	2	1	0	#NA!	#NA!	#NA!	#NA!	#NA!	#NA!
2	1	0	0	0	0	1	0	70	1	1	1	5.4	1	0	0	160	5	4	0.8	12.654	3.42	8	22	2.8	4	0	#NA!	#NA!	#NA!	#NA!	#NA!	#NA!	#NA!	#NA!	50	#NA!	#NA!	6	#NA!	#NA!	#NA!	#NA!	#NA!	#NA!	#NA!	#NA!
3	1	1	1	0	0	1	1	70	1	1	0	3.9	0	0	0	88	5	8	1.76	18.048	5.64	10.7	3.4	4.11	7	10	5	3	28	28	1.11	1.11	0	0	35	50	50	3	4	6	#NA!	#NA!	#NA!	#NA!	#NA!	#NA!
4	1	0	0	0	0	1	0	73	0	1	0	3.6	0	0	0	91	5	4	1.4	8.08	4.04	18.86	319	#NA!	5	0	#NA!	#NA!	#NA!	#NA!	#NA!	#NA!	#NA!	#NA!	40	#NA!	#NA!	8	#NA!	#NA!	#NA!	#NA!	#NA!	#NA!	#NA!	#NA!
5	1	1	1	1	1	0	0	64	1	1	1	3.2	0	1	0	92	5	16	1.3	10.53	3.9	8.9	33.2	4.67	0	10	2	2	43	27	0.64	0.64	0	0	30	70	70	6	4	0	#NA!	#NA!	#NA!	#NA!	#NA!	#NA!
6	1	1	1	1	1	1	0	56	1	1	1	3.8	0	1	0	73	5	4	0.39	33.948	4.14	6.3	1.8	1.8	3	20	1	1	36	29	0.84	0.67	0	0	50	80	80	2	0	0	1281.05	89.91	114.88	300.78	244.45	293.901
7	1	0	0	0	0	0	0	79	1	0	0	4.7	0	0	0	85	5	4	0.7	25.376	4.148	10.33	105	4.11	6	10	5	6	30	#NA!	0.71	#NA!	1	#NA!	40	60	#NA!	8	16	#NA!	#NA!	#NA!	#NA!	#NA!	#NA!	700.245
8	1	1	1	1	1	1	0	68	1	1	1	5.8	0	1	0	120	5	4	0.62	5.424	4.88	6.81	8.3	4.18	0	20	3	3	38	20	0.58	0.58	0	0	60	#NA!	75	6	2.5	2.5	675.56	214.99	209.87	842.11	338.51	349.82
9	0	#NA!	0	#NA!	0	1	0	89	1	0	0	3.7	0	0	0	89	5	16	0.71	25.06	1.356	4.95	4	2.5	5	10	#NA!	#NA!	#NA!	#NA!	#NA!	#NA!	#NA!	#NA!	60	#NA!	#NA!	8	#NA!	#NA!	469.34	200.04	86.78	640.11	419.85	28.795
10	0	#NA!	0	#NA!	0	0	0	78	1	1	0	3.6	0	0	0	121	5	12	1.3	10.7848	6.44	16.18	2.9	5	6	10	#NA!	#NA!	#NA!	#NA!	#NA!	#NA!	5	#NA!	60	50	#NA!	6	#NA!	#NA!	#NA!	#NA!	#NA!	#NA!	#NA!	19.785
11	1	0	0	0	0	1	0	54	1	0	1	6.2	0	0	0	90	5	10	1.36	46.368	5.012	10.67	14.8	4.7	9	10	6	6	#NA!	#NA!	#NA!	#NA!	#NA!	#NA!	50	#NA!	#NA!	8	#NA!	#NA!	580.7	42.86	75.17	542.72	293.08	521.304
12	1	1	1	1	1	0	0	66	1	0	0	4.9	0	1	0	79	5	31	1.01	46.648	3.92	6.62	12.8	3.49	9	10	3	2	32	38	0.83	0.93	2	0	30	70	80	8	3	0	#NA!	#NA!	279.32	#NA!	#NA!	107.505
13	1	1	1	0	0	0	0	49	1	1	1	4.5	0	1	0	66	5	11	1.14	21.6	5.4	11.8	48.2	5.89	5	0	5	5	20	22	1.2	1.2	3	2	50	70	75	8	30	10	1593.84	65.39	225.35	1109.87	393.13	418.787
14	1	1	1	1	1	0	0	50	0	1	1	5.7	0	1	1	90	5	33	1.01	87	5.8	7.52	1.4	3.11	5	10	1	1	49	50	1.01	1.01	0	0	60	95	95	3	0	0	1039.24	100.18	182.7	557.85	353.81	30.044
15	1	1	1	1	1	1	0	62	1	1	1	5.3	0	0	0	93	6	21	1.05	73.728	8.192	8.2	5.7	3.58	0	10	2	2	38	42	1.1	1.14	0	0	60	60	60	4.5	2	0	741.64	197.97	235.18	1109.87	516.25	463.522
16	1	0	0	0	0	0	0	67	1	1	0	2.9	0	0	0	64	5	20	0.57	9.3032	3.208	10.45	54	5	4	10	6	6	#NA!	#NA!	#NA!	#NA!	#NA!	#NA!	50	#NA!	#NA!	4	#NA!	#NA!	#NA!	#NA!	#NA!	#NA!	#NA!	#NA!
17	1	1	1	1	1	1	1	72	1	0	0	3.8	0	0	0	60	5	24	0.97	15.36	3.2	7.02	9.6	3.95	6	20	5	5	37	8	0.8	0.47	1	6	50	60	40	8	4	4	691.2	0	670.85	4043.14	750.75	75.818
18	1	1	1	1	1	0	0	60	1	1	0	4.6	0	0	0	79	5	18	1.08	16.756	2.36	4.97	7.4	4.13	4	20	5	3	20	17	1.2	1.2	1	1	70	65	70	7	1	0	945.99	70.35	125.41	618.44	308.09	103.777
19	1	1	1	1	1	0	0	70	1	1	0	4.4	1	0	0	103	5	13	1.08	38.64	5.52	8.29	96.7	5.56	6	20	5	3	38	43	1.07	0.69	4	1	40	75	60	20	0	0	882.7	301.77	201.36	863.11	650.64	18.035
20	1	0	0	0	0	1	0	63	1	1	0	4.3	0	1	0	85	6	12	0.97	19.3684	4.724	13.47	181.9	5.3	5	10	6	6	#NA!	#NA!	#NA!	#NA!	#NA!	#NA!	30	#NA!	#NA!	28	#NA!	#NA!	613.2	71.36	92.25	1618.51	644.56	97.618
21	0	#NA!	0	#NA!	0	0	0	81	1	1	0	3.4	0	0	0	92	5	29	0.94	19.5396	3.428	8.93	41	5.12	4	10	#NA!	#NA!	#NA!	#NA!	#NA!	#NA!	#NA!	#NA!	40	#NA!	#NA!	2	#NA!	#NA!	945.99	89.92	74.78	511.9	441.87	52.207
22	1	1	1	1	1	1	1	57	0	0	1	6.9	1	1	0	40	5	19	0.45	31.104	3.888	4.67	10.5	2.92	4	20	3	2	30	22	0.67	0.65	0	0	70	90	90	3.25	0	0	387.65	111.16	92.72	393.29	265.65	37.814
23	1	1	1	1	1	1	0	55	1	1	0	3.4	1	0	0	57	5	21	1.2	32.16	5.36	15.96	17.9	5.3	4	20	5	3	12	42	1.2	0.91	1	0	30	70	70	8	3.5	1	891.3	108.51	148.38	605.81	695.76	162.972
24	1	0	0	0	0	0	0	55	1	0	1	5.5	0	0	0	74	5	14	1.19	7.7252	2.492	10.47	0.3	2.56	5	10	6	6	#NA!	#NA!	#NA!	#NA!	#NA!	#NA!	70	#NA!	#NA!	4	#NA!	#NA!	504.07	71.36	83.31	249.47	332.38	38.705
25	1	1	1	1	1	1	0	71	1	1	1	4.7	0	0	0	145	5	16	1.15	26.6464	3.028	7.09	6.1	3.8	4	0	5	3	26	35	1.2	1.2	0	0	60	70	90	12	6	4	1098	183.99	94.15	1204.16	490.99	262.214
26	1	1	1	1	1	0	0	63	1	1	1	6	0	0	0	92	5	30	0.75	32.8944	4.984	14.51	0.4	2.6	0	10	2	2	45	57	0.78	1.12	0	0	50	70	70	2	0	0	457.96	206.34	100.59	798.98	393.13	709.564
27	0	#NA!	0	#NA!	0	1	0	73	1	1	0	3.4	1	0	0	360	5	17	0.64	34.352	4.52	11.89	66	4.92	3	10	#NA!	#NA!	#NA!	#NA!	#NA!	#NA!	#NA!	#NA!	50	#NA!	#NA!	4	#NA!	#NA!	380.03	72.39	78.33	328.16	832.93	57.591
28	1	1	1	1	1	0	0	71	0	1	0	4.7	0	0	0	84	5	13	1.25	25.4448	4.464	8.6	36	4.51	7	10	3	3	31	28	0.67	0.75	0	0	30	80	70	10	1	0	587.45	92.26	167.14	980.99	336.04	152.24
29	1	0	0	0	0	1	1	73	1	1	1	5.1	1	0	0	84	6	0	0.21	11.4352	4.084	11.22	22.2	4.8	5	0	6	6	#NA!	#NA!	#NA!	#NA!	#NA!	#NA!	50	#NA!	#NA!	20	10	#NA!	375.05	99.55	50.23	381.05	348.62	68.239
30	1	1	1	1	1	0	0	67	1	1	0	3.9	1	0	0	90	5	1	0.59	29.3832	4.452	6.39	1	3.82	7	20	5	5	28	34	0.84	0.81	0	0	80	95	90	7	2	1	622.97	116.62	55.85	618.44	312.53	17.197
31	0	#NA!	0	#NA!	0	1	0	65	1	1	1	6.1	0	1	0	48	5	5	1.7	31.4184	5.928	8.18	43.6	4.68	10	40	#NA!	#NA!	#NA!	#NA!	#NA!	#NA!	#NA!	#NA!	40	#NA!	#NA!	6	#NA!	#NA!	394.16	66.86	102.66	1147.32	570.13	48.379
32	0	#NA!	0	#NA!	0	0	0	67	1	1	0	3.8	0	0	0	85	5	32	1.54	34.8416	5.444	7.8	8.3	3.7	0	0	3	#NA!	32	#NA!	1.2	#NA!	0	#NA!	50	70	#NA!	2	2	#NA!	807.26	290.2	153.22	585.34	588.15	532.488
33	1	1	1	1	1	0	1	42	0	0	0	4.2	0	1	1	43	5	0	0.69	35.1308	4.948	10.12	3.2	4.51	4	0	5	5	22	24	0.55	0.52	1	2	50	50	70	6	3	4	1281.05	123.65	128.04	771.58	405.4	34.303
34	1	1	1	1	1	1	0	52	1	0	1	5.4	0	1	0	59	5	13	0.1	45.4944	5.416	7.61	1	3.53	5	40	4	3	20	19	0.46	0.4	1	3	45	60	70	2	0	0	675.56	129.51	165.32	482.78	219.14	60.906
35	0	#NA!	0	#NA!	0	0	0	81	1	0	1	5.1	0	1	0	117	5	15	0.56	13.804	1.972	7.15	1.6	3.53	5	20	3	#NA!	30	#NA!	0.73	#NA!	0	#NA!	50	50	#NA!	2	0	#NA!	608.39	121.51	145.25	755.64	641.61	66.498
36	1	1	1	1	1	1	0	38	1	0	0	3.5	0	1	1	69	5	33	0.61	20.468	2.924	7.46	4.9	2.73	4	0	5	2	33	30	0.98	1.07	3	4	65	80	65	2	0	0	466.07	167.18	170.87	705.01	456.24	46.493
37	1	1	1	1	1	1	0	63	1	0	1	5.7	0	1	0	72	5	23	0.67	12.4872	2.904	6.77	15.4	3.09	3	40	3	2	16	16	0.67	0.66	2	2	65	80	80	2	0	0	256.36	141.8	60.6	810.23	332.38	312.541
38	1	1	1	0	0	0	0	75	0	0	1	4.3	0	0	0	118	5	20	0.8	16.6152	1.932	2.59	14.5	3.7	6	20	5	5	1	2	0.77	0.72	6	0	50	55	75	4	4	4	277.87	62.21	63.58	377.19	231.41	519.44
39	1	1	1	1	1	1	0	71	0	1	0	5.9	0	0	0	71	5	2	0.97	32.364	3.48	5.79	15.6	3.14	4	20	5	3	34	34	1	0.94	2	0	60	70	80	8	4	2	610.79	155.32	161.75	1656.71	467.43	398.283
40	1	0	0	0	0	0	0	65	1	0	1	3.9	0	1	0	106	6	2	0.32	19.184	4.796	18.72	138.1	5.3	7	20	6	6	#NA!	#NA!	#NA!	#NA!	#NA!	#NA!	50	#NA!	#NA!	24	#NA!	#NA!	792.03	90.02	150.68	1448.53	410.75	37.814
41	1	1	1	1	1	1	0	74	0	1	0	2.8	1	1	0	98	5	27	1.25	18.4832	2.432	8.8	1	3.93	2	40	3	1	53	29	1.1	1.11	2	1	80	80	80	6	2	0	664.52	99.55	58.35	894.15	282.9	456.066
42	1	0	0	0	0	0	0	74	1	1	0	3.7	0	1	0	84	5	4	0	29.1712	2.752	5.36	16.6	4.01	6	20	6	6	#NA!	#NA!	#NA!	#NA!	#NA!	#NA!	40	#NA!	#NA!	2	#NA!	#NA!	450.05	103.96	47.7	487.8	379.9	50.762
43	1	1	1	0	0	0	0	61	1	1	1	4.9	0	0	0	85	5	16	0.41	23.7144	2.892	8.63	1.1	4.01	6	40	5	5	31	26	0.5	0.47	4	2	60	65	80	2	6	6	1039.24	230.87	200.19	411.6	452.59	15.675
44	1	1	1	1	1	0	0	71	1	1	1	1.7	0	0	0	238	5	19	0.39	19.602	2.42	4.85	3.8	4.25	8	20	5	5	29	20	0.45	0.48	4	1	40	50	75	8	6	6	425.94	24.87	46.61	285.67	232.22	333.044
45	1	0	0	0	0	1	1	64	1	1	1	5.9	0	0	0	66	5	7	0	21.6	3.04	4.79	20.7	4.12	6	20	6	6	#NA!	#NA!	#NA!	#NA!	#NA!	#NA!	50	#NA!	#NA!	6	#NA!	#NA!	#NA!	#NA!	#NA!	#NA!	#NA!	#NA!
46	1	0	0	0	0	1	0	68	1	0	0	3.8	0	1	0	110	5	2	0.26	38.2536	5.544	5.24	17.2	3.19	9	10	6	6	#NA!	#NA!	#NA!	#NA!	#NA!	#NA!	20	#NA!	#NA!	2.5	#NA!	#NA!	476.02	81.42	57.72	887.84	435.31	135.465
47	1	1	1	1	1	1	0	55	1	1	1	1.9	1	0	0	62	5	12	1.03	14	5	12.53	2.9	4.65	1	10	5	2	29	19	1.03	1.03	3	1	50	70	75	6	0	0	664.52	56.03	96.57	469.63	702.67	102.77
48	1	0	0	0	0	0	1	82	1	1	0	3.3	0	0	0	105	6	4	0.48	8.784	2.928	11.02	13.8	3.47	5	0	6	6	#NA!	#NA!	#NA!	#NA!	#NA!	#NA!	45	#NA!	#NA!	22	#NA!	#NA!	#NA!	#NA!	#NA!	#NA!	#NA!	210.029
49	1	1	1	1	1	0	0	71	0	1	0	4.8	1	0	0	117	5	17	0.28	31.5744	4.784	6.71	1.7	3.53	5	20	3	3	28	27	0.56	0.6	0	1	50	70	70	4	1.5	0	#NA!	#NA!	#NA!	#NA!	#NA!	52.69
50	1	1	1	1	1	0	0	69	1	0	0	3.6	1	0	0	96	5	33	0.93	68.5592	7.972	34.34	4.3	2.63	8	20	3	1	30	27	1.22	1.3	2	1	30	65	75	2	1.5	0	504.07	105.89	107.48	227.26	375.62	16.767
51	1	1	1	1	1	1	0	61	1	1	1	2.8	0	0	0	196	5	15	0.47	17.76	4.44	5.5	6.9	4.38	5	20	5	3	67	45	0.64	1	1	1	65	80	80	2	1.5	0	849.63	120.8	145.24	815.93	325.2	48.853
52	1	0	0	0	0	1	0	56	1	1	0	3.6	1	1	0	86	5	12	1.1	14.1048	2.612	5.52	42.4	4.8	7	20	5	6	#NA!	#NA!	#NA!	#NA!	#NA!	#NA!	55	#NA!	#NA!	4	6	#NA!	3220.08	399.11	170.54	1209.07	388.02	83.678
53	1	1	1	1	1	0	0	45	0	0	1	5.6	0	1	1	75	5	3	0.8	59.444	5.404	7.17	4.3	3.3	4	20	5	5	48	40	1.09	1.04	3	3	70	70	80	2	1	1	886.99	100.8	105.31	429.16	321.68	40.957
54	1	1	1	1	1	0	0	58	0	0	1	4.8	0	1	1	73	5	26	0.69	48.124	4.54	11.16	2.2	3.9	4	20	5	5	#NA!	13		1.13	5	6	90	60	50	4	3	3	493.31	75.52	171.82	1402.54	336.04	28.795
55	1	1	1	0	0	1	0	66	0	1	1	4.3	0	0	0	79	5	29	0.75	20.2776	1.988	4.17	0.2	3.53	3	10	5	5	#NA!	27	#NA!	0.72	#NA!	1	70	#NA!	50	4	4	4	#NA!	#NA!	161.61	#NA!	#NA!	31.73
56	1	1	1	1	1	1	0	43	0	0	0	4.7	0	1	1	90	5	4	0.73	28.56	4.2	8.34	1	2.61	7	20	2	2	10	5	#NA!	0.72	1	2	70	70	70	2	0	0	534.47	138.65	145.25	79.24	221.39	140.031
57	1	1	1	1	1	0	1	57	0	1	1	3.4	0	0	0	66	5	20	1.23	40.612	5.72	9.62	25.9	4.65	1	40	5	3	4	13	1.2	1.2	1	0	50	70	75	8	4	0	895.67	191.96	200.19	1002.39	346.05	56.602
58	1	0	0	0	0	0	0	71	1	1	0	3.9	0	0	0	101	5	0	0.56	20.56	2.7	6.78	7.2	4.38	5	20	6	6	#NA!	#NA!	#NA!	#NA!	#NA!	#NA!	50	#NA!	#NA!	4	#NA!	#NA!	#NA!	#NA!	#NA!	#NA!	#NA!	#NA!
59	1	1	1	1	1	1	0	43	1	0	1	4.2	0	1	0	65	5	2	0.67	30.24	4.2	6.7	0.4	2.37	6	20	3	3	7	7	#NA!	#NA!	2	2	40	70	70	4	0	0	469.34	126.55	139.22	499.71	351.21	29.626
60	1	1	1	1	1	1	0	74	1	1	1	4.7	0	0	0	86	5	15	0.6	35.784	5.04	7.69	2	3.14	5	20	5	3	35	27	0.6	0.61	2	0	80	70	85	2	1	0	#NA!	#NA!	#NA!	#NA!	#NA!	#NA!
61	1	0	0	0	0	1	0	52	1	0	1	3.9	0	1	0	74	6	1	0.38	38.3776	5.728	9.97	2.5	2.59	6	10	6	6	#NA!	#NA!	#NA!	#NA!	#NA!	#NA!	50	#NA!	#NA!	22	#NA!	#NA!	#NA!	#NA!	#NA!	#NA!	#NA!	#NA!
62	1	1	1	0	0	0	0	72	1	1	1	3.2	0	0	0	104	5	14	1.29	13.1508	3.372	8.61	1.3	3.47	5	80	5	5	16	51	1.08	1.1	3	0	80	60	70	2	6	6	#NA!	#NA!	#NA!	#NA!	#NA!	#NA!
